# Supplementary material for: Physics-Based Modeling of Sparse Single-Cell Hi-C Uncovers Structural and Epigenetic Variability
Source: Int J Mol Sci. 2026 May 26;27(11):4803. doi: 10.3390/ijms27114803 (PMC13256433; doi:10.3390/ijms27114803)
Supplement: Supplementary file 1 [file ijms-27-04803-s001.zip]

Archive with 1 entries (1 files):
- ijms-4190826-supplementary.pdf
